# Supplementary material for: Desmoplastic Fibromas of the Bone: A Systematic Review of Clinical Presentation and Surgical Treatment
Source: Cancers (Basel). 2025 Nov 3;17(21):3558. doi: 10.3390/cancers17213558 (PMC12606750; doi:10.3390/cancers17213558)
Supplement: Supplementary file 1 [file cancers-17-03558-s001.zip]

Archive with 1 entries (1 files):
- cancers-3927638-supplementary.pdf
